# Supplementary material for: Disentangling the association between alcohol consumption and employment status: causation, selection or confounding?
Source: Eur J Public Health. 2022 Oct 10;32(6):926–32. doi: 10.1093/eurpub/ckac141 (PMC9713390; doi:10.1093/eurpub/ckac141)
Supplement: ckac141_Supplementary_Data [file ckac141_supplementary_data.zip]

Archive with 2 entries (2 files):
- ejph-2021-11-om-1082-File005.docx
- ejph-2021-11-om-1082-File006.docx
